# Supplementary material for: Water-oriented magnetic anisotropy transition
Source: Nat Commun. 2021 May 12;12:2738. doi: 10.1038/s41467-021-23057-4 (PMC8115317; doi:10.1038/s41467-021-23057-4)
Supplement: Supplementary file 4 — Supplementary Data 1 [file 41467_2021_23057_MOESM4_ESM.xlsx]

## Sheet: Supplementary Data 1
HTp
	Co	8.40688	6.98553	8.05559
	C	11.5648	8.16385	6.29929
	H	12.5642	8.36148	5.91541
	H	10.8236	8.42761	5.54301
	H	11.389	8.79193	7.17384
	C	11.411	6.72654	6.65067
	C	12.2779	5.64666	6.38099
	H	13.2254	5.70155	5.87255
	C	11.6959	4.54705	6.88315
	H	12.0081	3.51767	6.89424
	C	9.52852	4.18744	8.04974
	C	9.5855	2.82504	8.32196
	H	10.4518	2.22867	8.06655
	C	7.50377	2.91293	9.25282
	H	6.69266	2.3942	9.7453
	C	7.4581	4.27281	8.98039
	C	5.19077	4.86878	9.87698
	H	4.87806	3.86763	10.1163
	C	4.57139	6.05753	10.0225
	H	3.59002	6.22504	10.4326
	C	5.45223	7.03626	9.52831
	C	5.29469	8.50443	9.47744
	H	4.28967	8.77394	9.149
	H	5.45482	8.93451	10.4691
	H	6.02792	8.94941	8.80949
	N	10.3363	6.28999	7.29067
	N	10.5186	4.94031	7.43541
	N	8.46325	4.90201	8.37515
	N	6.40907	5.12361	9.31115
	N	6.57062	6.46094	9.09565
	N	8.57433	2.21175	8.91045
	N	7.48282	7.28034	5.2379
	N	9.89111	8.13664	10.5628
	O	7.29292	6.63881	6.31627
	O	8.27078	8.98241	7.87997
	H	8.36191	9.45633	7.03768
	H	8.85802	9.38803	8.55295
	O	6.68193	7.17415	4.3388
	O	8.50247	7.97467	5.10956
	O	9.23974	7.20148	10.0028
	O	10.2779	7.94141	11.723
	O	10.1114	9.18835	9.95669
	H	8.70269	11.9166	4.01142
	N	9.24671	11.5297	5.68318
	O	9.4366	12.1712	4.60481
	O	10.0476	11.6359	6.58228
	O	8.22705	10.8354	5.81152
	H	9.0472	11.4555	12.6739
	N	8.07533	10.8919	11.2692
	O	8.7267	11.827	11.8293
	O	7.68858	11.0871	10.1091
	O	7.85509	9.84014	11.8753
LTp
	N	7.16614	15.5798	7.07297
	O	7.40358	16.3309	6.06933
	O	7.36095	16.0167	8.21463
	O	6.71506	14.439	6.87782
	H	7.22671	15.7769	5.28288
	Co	8.15274	11.1199	9.20716
	C	10.2447	14.048	8.22873
	H	10.979	14.8429	8.35687
	H	9.46089	14.1654	8.97348
	H	9.80303	14.1296	7.23404
	C	10.8864	12.7192	8.36174
	C	12.2355	12.3572	8.11011
	H	13.0293	13.0067	7.78482
	C	12.3215	11.0248	8.37452
	H	13.1473	10.3373	8.31705
	C	10.5841	9.35019	9.11494
	C	11.3427	8.18726	9.23881
	H	12.4144	8.17662	9.09372
	C	9.4272	7.00654	9.75391
	H	8.97754	6.05545	10.0028
	C	8.69558	8.18919	9.67019
	C	6.41834	7.42728	10.4006
	H	6.64812	6.37818	10.4622
	C	5.28866	8.12112	10.6937
	H	4.35942	7.72193	11.0618
	C	5.57573	9.48437	10.4186
	C	4.70029	10.6755	10.6138
	H	3.67415	10.3673	10.8081
	H	4.72541	11.3177	9.73421
	H	5.05738	11.268	11.4582
	N	10.1921	11.6631	8.75585
	N	11.072	10.6113	8.75839
	N	9.27899	9.33145	9.33271
	N	7.33176	8.33474	9.95232
	N	6.81454	9.61241	9.97826
	N	10.7496	7.03162	9.54258
	N	7.95092	11.1971	6.24114
	N	8.89221	12.5645	11.7954
	O	6.85563	12.6601	9.00232
	O	7.71348	10.4461	7.24478
	O	7.7561	10.7603	5.09948
	O	8.55108	11.469	11.2384
	O	8.4019	12.338	6.43619
	O	9.29141	12.5016	12.9875
	O	8.84189	13.627	11.1767
	H	6.66247	13.2464	9.75287
	H	6.9229	13.21	8.20288
	N	6.1941	14.2298	12.1595
	O	6.53533	15.3252	12.7165
	O	5.79489	14.2926	10.9673
	O	6.24452	13.1672	12.7782
	H	6.96796	15.0696	13.5559
